# Supplementary material for: Multiple Modes of Cell Death Discovered in a Prokaryotic (Cyanobacterial) Endosymbiont
Source: PLoS One. 2013 Jun 18;8(6):e66147. doi: 10.1371/journal.pone.0066147 (PMC3688857; doi:10.1371/journal.pone.0066147)
Supplement: Table S2 — Results of BLASTP search against the nr database (Dec 6, 2011) using ACM79334 as query. (XLS) [file pone.0066147.s009.xls]

## Sheet: Sheet1
Table S2
Results of BLASTP search against the nr database (Dec 6, 2011) using ACM79334 as query
E-value threshold = 0.01
Protein	Protein product	Organism	Taxonomy	Max score	Total score	Query coverage	E-value	Max identity
YP_003720399.1	N-acetylmuramoyl-L-alanine amidase	'Nostoc azollae' 0708	cyanobacteria	328	328	98%	3e-108	0.98
YP_001865448.1	cell wall hydrolase/autolysin	Nostoc punctiforme PCC 73102	cyanobacteria	165	165	98%	5e-46	0.57
NP_484137.1	N-acetylmuramoyl-L-alanine amidase	Nostoc sp. PCC 7120	cyanobacteria	141	141	98%	4e-37	0.52
YP_321984.1	cell wall hydrolase/autolysin	Anabaena variabilis ATCC 29413	cyanobacteria	135	135	98%	9e-35	0.47
ZP_08986890.1	cell wall hydrolase/autolysin	Fischerella sp. JSC-11	cyanobacteria	130	130	97%	4e-33	0.45
ZP_01628710.1	Cell wall hydrolase/autolysin	Nodularia spumigena CCY9414	cyanobacteria	129	129	98%	1e-32	0.49
YP_003720400.1	N-acetylmuramoyl-L-alanine amidase	Nostoc azollae' 0708	cyanobacteria	127	127	98%	5e-32	0.48
YP_321983.1	cell wall hydrolase/autolysin	Anabaena variabilis ATCC 29413	cyanobacteria	119	119	98%	4e-29	0.43
ZP_08986888.1	N-acetylmuramoyl-L-alanine amidase	Fischerella sp. JSC-11	cyanobacteria	119	119	98%	6e-29	0.42
NP_484136.1	N-acetylmuramoyl-L-alanine amidase	Nostoc sp. PCC 7120	cyanobacteria	116	116	98%	4e-28	0.43
ZP_06303697.1	Cell wall hydrolase/autolysin	Raphidiopsis brookii D9	cyanobacteria	115	115	98%	1e-27	0.43
ZP_06309215.1	Cell wall hydrolase/autolysin	Cylindrospermopsis raciborskii CS-505	cyanobacteria	114	114	98%	2e-27	0.45
YP_001865447.1	cell wall hydrolase/autolysin	Nostoc punctiforme PCC 73102	cyanobacteria	104	104	98%	6e-24	0.4
ZP_08430867.1	N-acetylmuramoyl-L-alanine amidase	Lyngbya majuscula 3L	cyanobacteria	96.3	96.3	98%	6e-21	0.36
ZP_05029613.1	N-acetylmuramoyl-L-alanine amidase domain protein	Microcoleus chthonoplastes PCC 7420	cyanobacteria	94.4	94.4	98%	2e-20	0.4
ZP_05026498.1	N-acetylmuramoyl-L-alanine amidase domain protein	Microcoleus chthonoplastes PCC 7420	cyanobacteria	86.7	86.7	98%	1e-17	0.35
YP_002370833.1	cell wall hydrolase/autolysin	Cyanothece sp. PCC 8801	cyanobacteria	81.6	81.6	98%	6e-16	0.37
ZP_01619088.1	N-acetylmuramoyl-L-alanine amidase	Lyngbya sp. PCC 8106	cyanobacteria	78.2	78.2	98%	1e-14	0.36
YP_002485393.1	N-acetylmuramoyl-L-alanine amidase	Cyanothece sp. PCC 7425	cyanobacteria	74.7	74.7	98%	2e-13	0.31
YP_001660572.1	N-acetylmuramoyl-L-alanine amidase	Microcystis aeruginosa NIES-843	cyanobacteria	73.2	73.2	97%	6e-13	0.31
ZP_03272815.1	N-acetylmuramoyl-L-alanine amidase	Arthrospira maxima CS-328	cyanobacteria	72	72	97%	1e-12	0.33
ZP_05035224.1	N-acetylmuramoyl-L-alanine amidase domain protein	Synechococcus sp. PCC 7335	cyanobacteria	68.9	68.9	97%	2e-11	0.32
ZP_08494952.1	N-acetylmuramoyl-L-alanine amidase	Microcoleus vaginatus FGP-2	cyanobacteria	68.6	68.6	90%	2e-11	0.31
YP_001803881.1	N-acetylmuramoyl-L-alanine amidase	Cyanothece sp. ATCC 51142	cyanobacteria	68.6	68.6	98%	2e-11	0.3
YP_003886379.1	N-acetylmuramoyl-L-alanine amidase	Cyanothece sp. PCC 7822	cyanobacteria	67.8	67.8	97%	4e-11	0.3
YP_001516464.1	N-acetylmuramoyl-L-alanine amidase	Acaryochloris marina MBIC11017	cyanobacteria	67.4	67.4	90%	5e-11	0.36
ZP_01728117.1	N-acetylmuramoyl-L-alanine amidase	Cyanothece sp. CCY0110	cyanobacteria	67.4	67.4	98%	5e-11	0.3
BAI93921.1	N-acetylmuramoyl-L-alanine amidase	Arthrospira platensis NIES-39	cyanobacteria	65.5	65.5	97%	3e-10	0.33
EHJ13686.1	N-acetylmuramoyl-L-alanine amidase	Crocosphaera watsonii WH 0003	cyanobacteria	65.1	65.1	98%	4e-10	0.32
ZP_00515183.1	N-acetylmuramoyl-L-alanine amidase, periplasmic protein	Crocosphaera watsonii WH 8501	cyanobacteria	64.7	64.7	98%	4e-10	0.32
NP_441104.1	N-acetylmuramoyl-L-alanine amidase	Synechocystis sp. PCC 6803	cyanobacteria	61.2	61.2	97%	9e-09	0.29
YP_002377098.1	N-acetylmuramoyl-L-alanine amidase	Cyanothece sp. PCC 7424	cyanobacteria	53.9	53.9	97%	2e-06	0.29
NP_681042.1	N-acetylmuramoyl-L-alanine amidase	Thermosynechococcus elongatus BP-1	cyanobacteria	53.9	53.9	97%	3e-06	0.29
YP_720285.1	N-acetylmuramoyl-L-alanine amidase	Trichodesmium erythraeum IMS101	cyanobacteria	53.1	53.1	89%	6e-06	0.3
YP_001733841.1	N-acetylmuramoyl-L-alanine amidase	Synechococcus sp. PCC 7002	cyanobacteria	52	52	97%	1e-05	0.28
ZP_08495687.1	beta-lactamase	Microcoleus vaginatus FGP-2	cyanobacteria	51.2	51.2	73%	2e-05	0.28
ZP_06382089.1	N-acetylmuramoyl-L-alanine amidase	Arthrospira platensis str. Paraca	cyanobacteria	48.9	48.9	39%	3e-05	0.42
YP_002481472.1	N-acetylmuramoyl-L-alanine amidase	Cyanothece sp. PCC 7425	cyanobacteria	45.1	45.1	25%	0.002	0.49
YP_475584.1	N-acetylmuramoyl-L-alanine amidase	Synechococcus sp. JA-3-3Ab	cyanobacteria	45.1	45.1	98%	0.003	0.29
ZP_00515852.1	N-acetylmuramoyl-L-alanine amidase	Crocosphaera watsonii WH 8501	cyanobacteria	44.7	44.7	50%	0.003	0.35
ZP_08985649.1	beta-lactamase	Fischerella sp. JSC-11	cyanobacteria	44.7	44.7	25%	0.003	0.4
YP_001867860.1	beta-lactamase	Nostoc punctiforme PCC 73102	cyanobacteria	44.3	44.3	25%	0.004	0.48
